# Supplementary material for: Calcium Ion-Induced Self-Assembly of Carboxylated Polyallylamine-graft-Poly(Ethylene Glycol) in an Aqueous Medium
Source: Polymers (Basel). 2025 Nov 25;17(23):3129. doi: 10.3390/polym17233129 (PMC12694437; doi:10.3390/polym17233129)
Supplement: Supplementary file 1 [file polymers-17-03129-s001.zip]

Archive with 1 entries (1 files):
- polymers-3986760-supplementary.pdf
